# Supplementary material for: Comparative Physicochemical Characterization of Maltodextrins Derived from Starches of Red-, Purple-, and Light-Fleshed Potato Cultivars (Solanum tuberosum L.)
Source: Molecules. 2026 Jun 16;31(12):2121. doi: 10.3390/molecules31122121 (PMC13306019; doi:10.3390/molecules31122121)
Supplement: Supplementary file 1 [file molecules-31-02121-s001.zip]

Archive with 1 entries (1 files):
- molecules-4333253-supplementary.xlsx
