# Supplementary material for: Comparative Physicochemical Characterization of Maltodextrins Derived from Starches of Red-, Purple-, and Light-Fleshed Potato Cultivars (Solanum tuberosum L.)
Source: Molecules. 2026 Jun 16;31(12):2121. doi: 10.3390/molecules31122121 (PMC13306019; doi:10.3390/molecules31122121)
Supplement: Supplementary file 1 [file molecules-31-02121-s001.zip › molecules-4333253-supplementary.xlsx]

## Sheet: Arkusz1
sample	DE	particle size	SPAN	ash	phosphorus	protein	fat	maltooligosaccharides	Mn	Mw	Pd	WBC	solubility 25C	solubility 40C
Tajfun(MT)	18	75.54	2.86	0.3	0.056	0.22	0.43	32.68	2.55	24.35	9.6	4.97	76.45	86.56
Lord (ML)	16	90.84	2.25	0.2	0.036	0.19	0.47	70.44	2.97	4.27	1.4	13.15	100	99.97
Blue Star (MBS)	17	80.84	2	0.35	0.071	0.23	0.51	61.57	2.63	4.13	1.6	2.4	100	97.82
Violetta (MV)	18	95.97	2.03	0.3	0.064	0.23	0.37	55.76	4.57	5.89	1.3	11.63	100	100.15
Magenta Love (MML)	15	96.69	2	0.26	0.044	0.23	0.43	62.01	2	2.99	1.5	22.46	100	99.22
						protein	fat						solubility
Correlation	sample	DE	particle size	SPAN	ash	phosphorus	protein	fat	maltooligosaccharides	Mn	Mw	Pd	WBC	solubility
sample	1
DE	-0.504398	1
particle size	0.451683	-0.702785	1
SPAN	0.5561	-0.472099	-0.0544175	1
ash	0.673583	-0.381324	-0.128576	0.960927	1
phosphorus	0.221404	0.0150442	-0.28204	0.801058	0.71715	1
protein	-0.323529	-0.477174	-0.0712909	0.0926834	0.0093926	-0.276755	1
fat	-0.663946	0.635892	-0.807035	-0.426074	-0.336196	-0.322719	0.337844	1
maltooligosaccharides	0.6095	0.32746	-0.197661	0.0894836	0.343415	0.0430046	-0.599059	0.0314409	1
Mn	0.602116	-0.728101	0.955112	0.20313	0.121697	0.00320142	-0.186997	-0.944194	-0.114654	1
Mw	0.503737	-0.753451	0.955213	0.192947	0.0773393	0.00791649	-0.103587	-0.928057	-0.250094	0.990449	1
Pd	-0.745925	0.837773	-0.392317	-0.632917	-0.679936	-0.0544087	-0.387711	0.428881	-0.152484	-0.465867	-0.43155	1
WBC	-0.514496	0.739383	-0.958827	-0.180144	-0.0704157	1.71173e-16	0.128624	0.930652	0.226287	-0.99341	-0.99953	0.423726	1
solubility	-0.4973	0.816198	-0.923573	-0.285502	-0.154255	-0.0680826	0.00894449	0.921838	0.309979	-0.972634	-0.991396	0.494759	0.987259	1
